# Supplementary material for: A study of the progression of damage in an axially loaded Branta leucopsis femur using X-ray computed tomography and digital image correlation
Source: PeerJ. 2017 Jun 23;5:e3416. doi: 10.7717/peerj.3416 (PMC5483328; doi:10.7717/peerj.3416)
Supplement: Supplemental Information 1 [file peerj-05-3416-s001.txt]

Barnacle goose

Resolution ->  31.5 microns
Source to Sample Distance-> 234.33mm
Voxel-> 31.5 micrometer cube
Magnification - 6.35
Voltage-> 59kV
Current-> 195 microampere
Initial Angle-> 5 degrees
Projections-> 2001
